# Supplementary material for: Characterization of a PRKCE::ETV6 fusion as a potential oncogenic driver in T-cell acute lymphoblastic leukemia
Source: Mol Cell Pediatr. 2025 Oct 22;12:16. doi: 10.1186/s40348-025-00208-x (PMC12546167; doi:10.1186/s40348-025-00208-x)
Supplement: Supplementary file 3 — Supplementary Material 3. [file 40348_2025_208_MOESM3_ESM.xlsx]

## Sheet: ZurStadt Solution (197085) - Ta
Chromosome	Start	Stop	TargetType	DesiredProbeSpacing	Include3UTR	Labels				Basepairs
9	130713945	130887675	FullRegion	Standard	ABL1	Hg38_Universitatsklinikum Hamburg_NFE_1_Stadt				173730
1	179099326	179229684	FullRegion	Standard	ABL2	Hg38_Universitatsklinikum Hamburg_NFE_1_Stadt				130358
2	29221999	29229000	FullRegion	Standard	ALK	Hg38_Universitatsklinikum Hamburg_NFE_1_Stadt				7001
5	150053290	150113372	FullRegion	Standard	CSF1R	Hg38_Universitatsklinikum Hamburg_NFE_1_Stadt				60082
4	190169999	190185000	FullRegion	Standard	Dux4	hg38 UniKlinik Add On				15001
19	11375999	11381000	FullRegion	Standard	EPOR	Hg38_Universitatsklinikum Hamburg_NFE_1_Stadt				5001
12	11853399	11884600	FullRegion	Standard	ETV6	Hg38_Universitatsklinikum Hamburg_NFE_1_Stadt				31201
12	11644065	11853406	FullRegion	Standard	ETV6	hg38 UniKlinik Add On				209341
14	105849999	105919600	FullRegion	Standard	IGH	Hg38_Universitatsklinikum Hamburg_NFE_1_Stadt				69601
2	88849999	88900000	FullRegion	Standard	IGK	Hg38_Universitatsklinikum Hamburg_NFE_1_Stadt				50001
22	22893599	22921500	FullRegion	Standard	IGL	Hg38_Universitatsklinikum Hamburg_NFE_1_Stadt				27901
7	50303416	50303575	FullRegion	Standard	IKZF1	hg38 UniKlinik Add On				159
7	50304050	50304530	FullRegion	Standard	IKZF1	hg38 UniKlinik Add On				480
7	50304557	50304922	FullRegion	Standard	IKZF1	hg38 UniKlinik Add On				365
7	50304992	50308906	FullRegion	Standard	IKZF1	hg38 UniKlinik Add On				3914
7	50315332	50318567	FullRegion	Standard	IKZF1	hg38 UniKlinik Add On				3235
7	50318994	50319153	FullRegion	Standard	IKZF1	hg38 UniKlinik Add On				159
7	50327636	50327757	FullRegion	Standard	IKZF1	hg38 UniKlinik Add On				121
7	50368004	50369446	FullRegion	Standard	IKZF1	hg38 UniKlinik Add On				1442
7	50369520	50369839	FullRegion	Standard	IKZF1	hg38 UniKlinik Add On				319
7	50376531	50376793	FullRegion	Standard	IKZF1	hg38 UniKlinik Add On				262
7	50382538	50382707	FullRegion	Standard	IKZF1	hg38 UniKlinik Add On				169
7	50387343	50387470	FullRegion	Standard	IKZF1	hg38 UniKlinik Add On				127
7	50391727	50394767	FullRegion	Standard	IKZF1	hg38 UniKlinik Add On				3040
7	50399916	50405101	FullRegion	Standard	IKZF1	hg38 UniKlinik Add On				5185
9	5072999	5091000	FullRegion	Standard	JAK2	Hg38_Universitatsklinikum Hamburg_NFE_1_Stadt				18001
2	88831999	88834000	FullRegion	Standard	KDE	Hg38_Universitatsklinikum Hamburg_NFE_1_Stadt				2001
11	118436463	118526832	FullRegion	Standard	KMT2A	Hg38_Universitatsklinikum Hamburg_NFE_1_Stadt				90369
chr5	83538731	83538890	FullRegion	Standard	Ko	hg38 UniKlinik Add On				159
chr6	146433924	146434083	FullRegion	Standard	Ko	hg38 UniKlinik Add On				159
chr7	48410480	48410639	FullRegion	Standard	Ko	hg38 UniKlinik Add On				159
chr8	93923629	93923788	FullRegion	Standard	Ko	hg38 UniKlinik Add On				159
chr9	97428418	97428577	FullRegion	Standard	Ko	hg38 UniKlinik Add On				159
chrY	20759802	20759961	FullRegion	Standard	Ko	hg38 UniKlinik Add On				159
chrY	13479577	13479736	FullRegion	Standard	Ko	hg38 UniKlinik Add On				159
chr1	67395757	67395916	FullRegion	Standard	Ko	hg38 UniKlinik Add On				159
chr11	16111787	16111946	FullRegion	Standard	Ko	hg38 UniKlinik Add On				159
chr12	884684	884843	FullRegion	Standard	Ko	hg38 UniKlinik Add On				159
chr13	38859389	38859548	FullRegion	Standard	Ko	hg38 UniKlinik Add On				159
chr14	50302919	50303078	FullRegion	Standard	Ko	hg38 UniKlinik Add On				159
chr15	34236667	34236826	FullRegion	Standard	Ko	hg38 UniKlinik Add On				159
chr16	70269597	70269756	FullRegion	Standard	Ko	hg38 UniKlinik Add On				159
chr17	73201529	73201688	FullRegion	Standard	Ko	hg38 UniKlinik Add On				159
chr18	23833825	23833984	FullRegion	Standard	Ko	hg38 UniKlinik Add On				159
chr19	10156321	10156480	FullRegion	Standard	Ko	hg38 UniKlinik Add On				159
chr2	168932426	168932585	FullRegion	Standard	Ko	hg38 UniKlinik Add On				159
chr2	227032180	227032339	FullRegion	Standard	Ko	hg38 UniKlinik Add On				159
chr20	6119361	6119520	FullRegion	Standard	Ko	hg38 UniKlinik Add On				159
chr1	179551291	179551450	FullRegion	Standard	Ko	hg38 UniKlinik Add On				159
chr10	98459477	98459636	FullRegion	Standard	Ko	hg38 UniKlinik Add On				159
chr22	20786932	20787091	FullRegion	Standard	Ko	hg38 UniKlinik Add On				159
chr3	4362003	4362162	FullRegion	Standard	Ko	hg38 UniKlinik Add On				159
chr4	5748097	5748256	FullRegion	Standard	Ko	hg38 UniKlinik Add On				159
1	156458720	156505842	FullRegion	Standard	MEF2D	hg38 UniKlinik Add On				47122
8	127729999	127741000	FullRegion	Standard	myc	Hg38_Universitatsklinikum Hamburg_NFE_1_Stadt				11001
15	34340864	34362730	FullRegion	Standard	NUTM1	hg38 UniKlinik Add On				21866
9	36833533	37039479	FullRegion	Standard	PAX5	hg38 UniKlinik Add On				205946
5	150113836	150155872	FullRegion	Standard	PDGFR-ß	Hg38_Universitatsklinikum Hamburg_NFE_1_Stadt				42036
21	42903400	42903559	FullRegion	Standard	RUNX1	hg38 UniKlinik Add On				159
21	34787799	34792610	FullRegion	Standard	RUNX1	hg38 UniKlinik Add On				4811
21	34794666	34798092	FullRegion	Standard	RUNX1	hg38 UniKlinik Add On				3426
21	34799299	34799462	FullRegion	Standard	RUNX1	hg38 UniKlinik Add On				163
21	34821274	34821696	FullRegion	Standard	RUNX1	hg38 UniKlinik Add On				422
21	34834408	34834601	FullRegion	Standard	RUNX1	hg38 UniKlinik Add On				193
21	34859445	34859605	FullRegion	Standard	RUNX1	hg38 UniKlinik Add On				160
21	34880555	34880713	FullRegion	Standard	RUNX1	hg38 UniKlinik Add On				158
21	34886841	34888699	FullRegion	Standard	RUNX1	hg38 UniKlinik Add On				1858
21	34889675	34890226	FullRegion	Standard	RUNX1	hg38 UniKlinik Add On				551
21	34892863	34893023	FullRegion	Standard	RUNX1	hg38 UniKlinik Add On				160
21	35048819	35048979	FullRegion	Standard	RUNX1	hg38 UniKlinik Add On				160
21	35049079	35049334	FullRegion	Standard	RUNX1	hg38 UniKlinik Add On				255
1	47215999	47235000	FullRegion	Standard	TAL1	Hg38_Universitatsklinikum Hamburg_NFE_1_Stadt				19001
19	1609289	1652605	FullRegion	Standard	TCF3	Hg38_Universitatsklinikum Hamburg_NFE_1_Stadt				43316
17	7668419	7669690	FullRegion	Standard	TP53	hg38 UniKlinik Add On				1271
17	7670581	7670741	FullRegion	Standard	TP53	hg38 UniKlinik Add On				160
17	7673205	7673339	FullRegion	Standard	TP53	hg38 UniKlinik Add On				134
17	7673491	7673650	FullRegion	Standard	TP53	hg38 UniKlinik Add On				159
17	7673699	7673837	FullRegion	Standard	TP53	hg38 UniKlinik Add On				138
17	7674155	7674314	FullRegion	Standard	TP53	hg38 UniKlinik Add On				159
17	7674834	7674994	FullRegion	Standard	TP53	hg38 UniKlinik Add On				160
17	7675051	7675244	FullRegion	Standard	TP53	hg38 UniKlinik Add On				193
17	7675992	7676272	FullRegion	Standard	TP53	hg38 UniKlinik Add On				280
17	7676380	7676622	FullRegion	Standard	TP53	hg38 UniKlinik Add On				242
17	7687353	7687512	FullRegion	Standard	TP53	hg38 UniKlinik Add On				159
14	22095799	22096900	FullRegion	Standard	TRd	Hg38_Universitatsklinikum Hamburg_NFE_1_Stadt				1101
14	22419999	22545000	FullRegion	Standard	TRd	Hg38_Universitatsklinikum Hamburg_NFE_1_Stadt				125001
7	38239499	38269600	FullRegion	Standard	TRg	Hg38_Universitatsklinikum Hamburg_NFE_1_Stadt				30101
7	142784999	142803000	FullRegion	Standard	TRß	Hg38_Universitatsklinikum Hamburg_NFE_1_Stadt				18001
12	6661476	6694572	FullRegion	Standard	ZNF384	hg38 UniKlinik Add On				33096
